# Supplementary material for: Effect of Siponimod on Brain and Spinal Cord Imaging Markers of Neurodegeneration in the Theiler’s Murine Encephalomyelitis Virus Model of Demyelination
Source: Int J Mol Sci. 2023 Aug 20;24(16):12990. doi: 10.3390/ijms241612990 (PMC10455446; doi:10.3390/ijms241612990)
Supplement: Supplementary file 1 [file ijms-24-12990-s001.zip]

Archive with 1 entries (1 files):
- ijms-2504917-supplementary.pdf
